# Supplementary material for: A‐Site Cation Replacement of Hydrazinium Lead Iodide Perovskites by Borane Ammonium Ions: A DFT Calculation
Source: ChemistryOpen. 2023 Dec 4;13(1):e202300207. doi: 10.1002/open.202300207 (PMC10784623; doi:10.1002/open.202300207)
Supplement: Supplementary file 1 — Supporting Information [file OPEN-13-e202300207-s001.zip]

Archive with 15 entries (15 files):
- HABPI25.txt
- HABPI50.txt
- HABPI75.cif
- HABPI75.txt
- HABPI75_BandStr.txt
- HBPI0.cif
- HBPI0.txt
- HBPI0_BandStr.txt
- HBPI100.cif
- HBPI100.txt
- HBPI100_BandStr.txt
- HBPI25.cif
- HBPI25_BandStr.txt
- HBPI50.cif
- HBPI50_BandStr.txt
