# Supplementary material for: A‐Site Cation Replacement of Hydrazinium Lead Iodide Perovskites by Borane Ammonium Ions: A DFT Calculation
Source: ChemistryOpen. 2023 Dec 4;13(1):e202300207. doi: 10.1002/open.202300207 (PMC10784623; doi:10.1002/open.202300207)
Supplement: Supplementary file 1 — Supporting Information [file OPEN-13-e202300207-s001.zip › HABPI75.cif]

data_HABPI75
_audit_creation_date              2023-09-30
_audit_creation_method            'Materials Studio'
_symmetry_space_group_name_H-M    'P1'
_symmetry_Int_Tables_number       1
_symmetry_cell_setting            triclinic
loop_
_symmetry_equiv_pos_as_xyz
  x,y,z
_cell_length_a                    12.6293
_cell_length_b                    12.7237
_cell_length_c                    7.1376
_cell_angle_alpha                 88.3893
_cell_angle_beta                  89.8221
_cell_angle_gamma                 91.2452
loop_
_atom_site_label
_atom_site_type_symbol
_atom_site_fract_x
_atom_site_fract_y
_atom_site_fract_z
_atom_site_U_iso_or_equiv
_atom_site_adp_type
_atom_site_occupancy
Pb1    Pb    0.02379   0.03516  -0.00862   0.00000  Uiso   1.00
I2     I     0.26387   0.00005   0.07551   0.00000  Uiso   1.00
I3     I     0.50027   0.27803   0.07536   0.00000  Uiso   1.00
I4     I     0.05940   0.07935   0.55698   0.00000  Uiso   1.00
Pb5    Pb    0.51434   0.03612  -0.02989   0.00000  Uiso   1.00
I6     I     0.76410   0.01387   0.07482   0.00000  Uiso   1.00
I7     I     1.00035   0.27788   0.07522   0.00000  Uiso   1.00
I8     I     0.51428   0.06930   0.55038   0.00000  Uiso   1.00
N9     N     0.77102   0.23833   0.54727   0.00000  Uiso   1.00
N10    N     0.74873   0.24115   0.34811   0.00000  Uiso   1.00
H11    H     0.80156   0.29386   0.28017   0.00000  Uiso   1.00
H12    H     0.67245   0.26882   0.32417   0.00000  Uiso   1.00
H13    H     0.75355   0.16820   0.28032   0.00000  Uiso   1.00
H14    H     0.71437   0.18756   0.60753   0.00000  Uiso   1.00
H15    H     0.84428   0.20426   0.56338   0.00000  Uiso   1.00
Pb16   Pb    0.02343   0.53834  -0.02269   0.00000  Uiso   1.00
I17    I     0.26403   0.51351   0.07519   0.00000  Uiso   1.00
I18    I     0.50016   0.77762   0.07514   0.00000  Uiso   1.00
I19    I     0.06078   0.56500   0.54188   0.00000  Uiso   1.00
B20    B     0.20390   0.68960   0.58139   0.00000  Uiso   1.00
N21    N     0.23509   0.73204   0.37970   0.00000  Uiso   1.00
H22    H     0.29970   0.78350   0.38681   0.00000  Uiso   1.00
H23    H     0.17522   0.77218   0.31009   0.00000  Uiso   1.00
H24    H     0.25778   0.67243   0.29090   0.00000  Uiso   1.00
H25    H     0.27207   0.63672   0.64813   0.00000  Uiso   1.00
H26    H     0.16524   0.75616   0.67316   0.00000  Uiso   1.00
Pb27   Pb    0.52235   0.53731  -0.01462   0.00000  Uiso   1.00
I28    I     0.76432   0.50023   0.07519   0.00000  Uiso   1.00
I29    I     0.99986   0.77776   0.07514   0.00000  Uiso   1.00
I30    I     0.55565   0.56947   0.55020   0.00000  Uiso   1.00
B31    B     0.69365   0.69963   0.58187   0.00000  Uiso   1.00
N32    N     0.73087   0.73027   0.37676   0.00000  Uiso   1.00
H33    H     0.79194   0.78597   0.38022   0.00000  Uiso   1.00
H34    H     0.67115   0.76270   0.29381   0.00000  Uiso   1.00
H35    H     0.75988   0.66705   0.30379   0.00000  Uiso   1.00
H36    H     0.76065   0.65343   0.66678   0.00000  Uiso   1.00
H37    H     0.65011   0.77082   0.65372   0.00000  Uiso   1.00
B38    B     0.19667   0.21203   0.58439   0.00000  Uiso   1.00
N39    N     0.24373   0.22842   0.38112   0.00000  Uiso   1.00
H40    H     0.31282   0.27408   0.38388   0.00000  Uiso   1.00
H41    H     0.19229   0.26597   0.28875   0.00000  Uiso   1.00
H42    H     0.26494   0.15861   0.31871   0.00000  Uiso   1.00
H43    H     0.25765   0.17035   0.68874   0.00000  Uiso   1.00
H44    H     0.14985   0.28701   0.63449   0.00000  Uiso   1.00
loop_
_geom_bond_atom_site_label_1
_geom_bond_atom_site_label_2
_geom_bond_distance
_geom_bond_site_symmetry_2
_ccdc_geom_bond_type
N9     N10     1.450   .     S
N9     H14     1.038   .     S
N9     H15     1.036   .     S
N10    H11     1.044   .     S
N10    H12     1.046   .     S
N10    H13     1.062   .     S
B20    N21     1.569   .     S
B20    H25     1.196   .     S
B20    H26     1.197   .     S
N21    H22     1.037   .     S
N21    H23     1.041   .     S
N21    H24     1.046   .     S
B31    N32     1.572   .     S
B31    H36     1.197   .     S
B31    H37     1.197   .     S
N32    H33     1.037   .     S
N32    H34     1.045   .     S
N32    H35     1.043   .     S
B38    N39     1.573   .     S
B38    H43     1.195   .     S
B38    H44     1.196   .     S
N39    H40     1.038   .     S
N39    H41     1.041   .     S
N39    H42     1.045   .     S
