# Supplementary material for: A‐Site Cation Replacement of Hydrazinium Lead Iodide Perovskites by Borane Ammonium Ions: A DFT Calculation
Source: ChemistryOpen. 2023 Dec 4;13(1):e202300207. doi: 10.1002/open.202300207 (PMC10784623; doi:10.1002/open.202300207)
Supplement: Supplementary file 1 — Supporting Information [file OPEN-13-e202300207-s001.zip › HBPI0.cif]

data_HBPI0
_audit_creation_date              2023-09-30
_audit_creation_method            'Materials Studio'
_symmetry_space_group_name_H-M    'P1'
_symmetry_Int_Tables_number       1
_symmetry_cell_setting            triclinic
loop_
_symmetry_equiv_pos_as_xyz
  x,y,z
_cell_length_a                    13.0055
_cell_length_b                    12.9024
_cell_length_c                    6.3639
_cell_angle_alpha                 90.2933
_cell_angle_beta                  89.7216
_cell_angle_gamma                 90.8133
loop_
_atom_site_label
_atom_site_type_symbol
_atom_site_fract_x
_atom_site_fract_y
_atom_site_fract_z
_atom_site_U_iso_or_equiv
_atom_site_adp_type
_atom_site_occupancy
Pb1    Pb    0.01470   0.48707   0.04596   0.00000  Uiso   1.00
I2     I     0.26403   0.00011   0.08341   0.00000  Uiso   1.00
I3     I     0.49986   0.23630   0.08347   0.00000  Uiso   1.00
I4     I     0.02763   0.48618   0.55547   0.00000  Uiso   1.00
N5     N     0.26418   0.24162   0.58020   0.00000  Uiso   1.00
N6     N     0.23883   0.25477   0.36109   0.00000  Uiso   1.00
H7     H     0.25777   0.33060   0.31368   0.00000  Uiso   1.00
H8     H     0.15909   0.24676   0.33991   0.00000  Uiso   1.00
H9     H     0.27421   0.20217   0.25798   0.00000  Uiso   1.00
H10    H     0.24515   0.16600   0.61851   0.00000  Uiso   1.00
H11    H     0.34298   0.25072   0.59303   0.00000  Uiso   1.00
Pb12   Pb    0.51470   0.48707   0.04596   0.00000  Uiso   1.00
I13    I     0.76403   0.00011   0.08341   0.00000  Uiso   1.00
I14    I     0.99986   0.23630   0.08347   0.00000  Uiso   1.00
I15    I     0.52763   0.48618   0.55547   0.00000  Uiso   1.00
N16    N     0.76418   0.24162   0.58020   0.00000  Uiso   1.00
N17    N     0.73883   0.25477   0.36109   0.00000  Uiso   1.00
H18    H     0.75777   0.33060   0.31368   0.00000  Uiso   1.00
H19    H     0.65909   0.24676   0.33991   0.00000  Uiso   1.00
H20    H     0.77421   0.20217   0.25798   0.00000  Uiso   1.00
H21    H     0.74515   0.16600   0.61851   0.00000  Uiso   1.00
H22    H     0.84298   0.25072   0.59303   0.00000  Uiso   1.00
Pb23   Pb    0.01470   0.98707   0.04596   0.00000  Uiso   1.00
I24    I     0.26403   0.50011   0.08341   0.00000  Uiso   1.00
I25    I     0.49986   0.73630   0.08347   0.00000  Uiso   1.00
I26    I     0.02763   0.98618   0.55547   0.00000  Uiso   1.00
N27    N     0.26418   0.74162   0.58020   0.00000  Uiso   1.00
N28    N     0.23883   0.75477   0.36109   0.00000  Uiso   1.00
H29    H     0.25777   0.83060   0.31368   0.00000  Uiso   1.00
H30    H     0.15909   0.74676   0.33991   0.00000  Uiso   1.00
H31    H     0.27421   0.70217   0.25798   0.00000  Uiso   1.00
H32    H     0.24515   0.66600   0.61851   0.00000  Uiso   1.00
H33    H     0.34298   0.75072   0.59303   0.00000  Uiso   1.00
Pb34   Pb    0.51470   0.98707   0.04596   0.00000  Uiso   1.00
I35    I     0.76403   0.50011   0.08341   0.00000  Uiso   1.00
I36    I     0.99986   0.73630   0.08347   0.00000  Uiso   1.00
I37    I     0.52763   0.98618   0.55547   0.00000  Uiso   1.00
N38    N     0.76418   0.74162   0.58020   0.00000  Uiso   1.00
N39    N     0.73883   0.75477   0.36109   0.00000  Uiso   1.00
H40    H     0.75777   0.83060   0.31368   0.00000  Uiso   1.00
H41    H     0.65909   0.74676   0.33991   0.00000  Uiso   1.00
H42    H     0.77421   0.70217   0.25798   0.00000  Uiso   1.00
H43    H     0.74515   0.66600   0.61851   0.00000  Uiso   1.00
H44    H     0.84298   0.75072   0.59303   0.00000  Uiso   1.00
loop_
_geom_bond_atom_site_label_1
_geom_bond_atom_site_label_2
_geom_bond_distance
_geom_bond_site_symmetry_2
_ccdc_geom_bond_type
Pb1    I24     3.254   .     S
Pb1    I35     3.274   1_455 S
Pb1    I14     3.249   1_455 S
Pb1    I36     3.232   1_455 S
Pb1    I4      3.248   .     S
Pb1    I4      3.125   1_554 S
I2     Pb23    3.254   1_545 S
I2     Pb34    3.274   1_545 S
I3     Pb12    3.249   .     S
I3     Pb34    3.232   1_545 S
I4     Pb1     3.125   1_556 S
N5     N6      1.446   .     S
N5     H10     1.033   .     S
N5     H11     1.034   .     S
N6     H7      1.051   .     S
N6     H8      1.050   .     S
N6     H9      1.051   .     S
Pb12   I35     3.254   .     S
Pb12   I24     3.274   .     S
Pb12   I25     3.232   .     S
Pb12   I15     3.248   .     S
Pb12   I15     3.125   1_554 S
I13    Pb34    3.254   1_545 S
I13    Pb23    3.274   1_645 S
I14    Pb1     3.249   1_655 S
I14    Pb23    3.232   1_645 S
I15    Pb12    3.125   1_556 S
N16    N17     1.446   .     S
N16    H21     1.033   .     S
N16    H22     1.034   .     S
N17    H18     1.051   .     S
N17    H19     1.050   .     S
N17    H20     1.051   .     S
Pb23   I2      3.254   1_565 S
Pb23   I13     3.274   1_465 S
Pb23   I36     3.249   1_455 S
Pb23   I14     3.232   1_465 S
Pb23   I26     3.248   .     S
Pb23   I26     3.125   1_554 S
I25    Pb34    3.249   .     S
I26    Pb23    3.125   1_556 S
N27    N28     1.446   .     S
N27    H32     1.033   .     S
N27    H33     1.034   .     S
N28    H29     1.051   .     S
N28    H30     1.050   .     S
N28    H31     1.051   .     S
Pb34   I13     3.254   1_565 S
Pb34   I2      3.274   1_565 S
Pb34   I3      3.232   1_565 S
Pb34   I37     3.248   .     S
Pb34   I37     3.125   1_554 S
I35    Pb1     3.274   1_655 S
I36    Pb23    3.249   1_655 S
I36    Pb1     3.232   1_655 S
I37    Pb34    3.125   1_556 S
N38    N39     1.446   .     S
N38    H43     1.033   .     S
N38    H44     1.034   .     S
N39    H40     1.051   .     S
N39    H41     1.050   .     S
N39    H42     1.051   .     S
