# Supplementary material for: A‐Site Cation Replacement of Hydrazinium Lead Iodide Perovskites by Borane Ammonium Ions: A DFT Calculation
Source: ChemistryOpen. 2023 Dec 4;13(1):e202300207. doi: 10.1002/open.202300207 (PMC10784623; doi:10.1002/open.202300207)
Supplement: Supplementary file 1 — Supporting Information [file OPEN-13-e202300207-s001.zip › HBPI100.cif]

data_HBPI100
_audit_creation_date              2023-09-30
_audit_creation_method            'Materials Studio'
_symmetry_space_group_name_H-M    'P1'
_symmetry_Int_Tables_number       1
_symmetry_cell_setting            triclinic
loop_
_symmetry_equiv_pos_as_xyz
  x,y,z
_cell_length_a                    12.6190
_cell_length_b                    12.4386
_cell_length_c                    7.1889
_cell_angle_alpha                 93.9800
_cell_angle_beta                  88.9397
_cell_angle_gamma                 91.8820
loop_
_atom_site_label
_atom_site_type_symbol
_atom_site_fract_x
_atom_site_fract_y
_atom_site_fract_z
_atom_site_U_iso_or_equiv
_atom_site_adp_type
_atom_site_occupancy
Pb1    Pb    0.01915   0.01131   0.03472   0.00000  Uiso   1.00
I2     I     0.26070   0.48920   0.12868   0.00000  Uiso   1.00
I3     I     0.49529   0.25343   0.15558   0.00000  Uiso   1.00
I4     I     0.05591   0.04256   0.60146   0.00000  Uiso   1.00
B5     B     0.17427   0.19495   0.66600   0.00000  Uiso   1.00
N6     N     0.21704   0.22935   0.47101   0.00000  Uiso   1.00
H7     H     0.26944   0.29494   0.48979   0.00000  Uiso   1.00
H8     H     0.15724   0.25322   0.38543   0.00000  Uiso   1.00
H9     H     0.25733   0.16930   0.39334   0.00000  Uiso   1.00
H10    H     0.24254   0.15963   0.75552   0.00000  Uiso   1.00
H11    H     0.11839   0.26179   0.73965   0.00000  Uiso   1.00
Pb12   Pb    0.51915   0.01131   0.03472   0.00000  Uiso   1.00
I13    I     0.76070   0.48920   0.12868   0.00000  Uiso   1.00
I14    I     0.99529   0.25343   0.15558   0.00000  Uiso   1.00
I15    I     0.55591   0.04256   0.60146   0.00000  Uiso   1.00
B16    B     0.67427   0.19495   0.66600   0.00000  Uiso   1.00
N17    N     0.71704   0.22935   0.47101   0.00000  Uiso   1.00
H18    H     0.76944   0.29494   0.48979   0.00000  Uiso   1.00
H19    H     0.65724   0.25322   0.38543   0.00000  Uiso   1.00
H20    H     0.75733   0.16930   0.39334   0.00000  Uiso   1.00
H21    H     0.74254   0.15963   0.75552   0.00000  Uiso   1.00
H22    H     0.61839   0.26179   0.73965   0.00000  Uiso   1.00
Pb23   Pb    0.01915   0.51131   0.03472   0.00000  Uiso   1.00
I24    I     0.26070   0.98920   0.12868   0.00000  Uiso   1.00
I25    I     0.49529   0.75343   0.15558   0.00000  Uiso   1.00
I26    I     0.05591   0.54256   0.60146   0.00000  Uiso   1.00
B27    B     0.17427   0.69495   0.66600   0.00000  Uiso   1.00
N28    N     0.21704   0.72935   0.47101   0.00000  Uiso   1.00
H29    H     0.26944   0.79494   0.48979   0.00000  Uiso   1.00
H30    H     0.15724   0.75322   0.38543   0.00000  Uiso   1.00
H31    H     0.25733   0.66930   0.39334   0.00000  Uiso   1.00
H32    H     0.24254   0.65963   0.75552   0.00000  Uiso   1.00
H33    H     0.11839   0.76179   0.73965   0.00000  Uiso   1.00
Pb34   Pb    0.51915   0.51131   0.03472   0.00000  Uiso   1.00
I35    I     0.76070   0.98920   0.12868   0.00000  Uiso   1.00
I36    I     0.99529   0.75343   0.15558   0.00000  Uiso   1.00
I37    I     0.55591   0.54256   0.60146   0.00000  Uiso   1.00
B38    B     0.67427   0.69495   0.66600   0.00000  Uiso   1.00
N39    N     0.71704   0.72935   0.47101   0.00000  Uiso   1.00
H40    H     0.76944   0.79494   0.48979   0.00000  Uiso   1.00
H41    H     0.65724   0.75322   0.38543   0.00000  Uiso   1.00
H42    H     0.75733   0.66930   0.39334   0.00000  Uiso   1.00
H43    H     0.74254   0.65963   0.75552   0.00000  Uiso   1.00
H44    H     0.61839   0.76179   0.73965   0.00000  Uiso   1.00
loop_
_geom_bond_atom_site_label_1
_geom_bond_atom_site_label_2
_geom_bond_distance
_geom_bond_site_symmetry_2
_ccdc_geom_bond_type
B5     N6      1.575   .     S
B5     H10     1.197   .     S
B5     H11     1.197   .     S
N6     H7      1.036   .     S
N6     H8      1.046   .     S
N6     H9      1.041   .     S
B16    N17     1.575   .     S
B16    H21     1.197   .     S
B16    H22     1.197   .     S
N17    H18     1.036   .     S
N17    H19     1.046   .     S
N17    H20     1.041   .     S
B27    N28     1.575   .     S
B27    H32     1.197   .     S
B27    H33     1.197   .     S
N28    H29     1.036   .     S
N28    H30     1.046   .     S
N28    H31     1.041   .     S
B38    N39     1.575   .     S
B38    H43     1.197   .     S
B38    H44     1.197   .     S
N39    H40     1.036   .     S
N39    H41     1.046   .     S
N39    H42     1.041   .     S
