# Supplementary material for: A‐Site Cation Replacement of Hydrazinium Lead Iodide Perovskites by Borane Ammonium Ions: A DFT Calculation
Source: ChemistryOpen. 2023 Dec 4;13(1):e202300207. doi: 10.1002/open.202300207 (PMC10784623; doi:10.1002/open.202300207)
Supplement: Supplementary file 1 — Supporting Information [file OPEN-13-e202300207-s001.zip › HBPI25.cif]

data_HBPI25
_audit_creation_date              2023-09-30
_audit_creation_method            'Materials Studio'
_symmetry_space_group_name_H-M    'P1'
_symmetry_Int_Tables_number       1
_symmetry_cell_setting            triclinic
loop_
_symmetry_equiv_pos_as_xyz
  x,y,z
_cell_length_a                    12.9859
_cell_length_b                    12.8842
_cell_length_c                    6.4389
_cell_angle_alpha                 88.7667
_cell_angle_beta                  90.4632
_cell_angle_gamma                 91.9315
loop_
_atom_site_label
_atom_site_type_symbol
_atom_site_fract_x
_atom_site_fract_y
_atom_site_fract_z
_atom_site_U_iso_or_equiv
_atom_site_adp_type
_atom_site_occupancy
Pb1    Pb    0.02534   0.02914   0.05111   0.00000  Uiso   1.00
I2     I     0.26423  -0.00041   0.08346   0.00000  Uiso   1.00
I3     I     0.50007   0.27781   0.08344   0.00000  Uiso   1.00
I4     I     0.07353   0.07849   0.56607   0.00000  Uiso   1.00
Pb5    Pb    0.51758   0.02434   0.03891   0.00000  Uiso   1.00
I6     I     0.76481   0.01368   0.08275   0.00000  Uiso   1.00
I7     I     1.00001   0.27765   0.08349   0.00000  Uiso   1.00
I8     I     0.52794   0.04164   0.55535   0.00000  Uiso   1.00
N9     N     0.78252   0.23450   0.57203   0.00000  Uiso   1.00
N10    N     0.74167   0.24945   0.36406   0.00000  Uiso   1.00
H11    H     0.77030   0.32009   0.30022   0.00000  Uiso   1.00
H12    H     0.66162   0.25514   0.36941   0.00000  Uiso   1.00
H13    H     0.75698   0.18915   0.26102   0.00000  Uiso   1.00
H14    H     0.74848   0.16617   0.62985   0.00000  Uiso   1.00
H15    H     0.86067   0.22343   0.55788   0.00000  Uiso   1.00
Pb16   Pb    0.02046   0.52537   0.04693   0.00000  Uiso   1.00
I17    I     0.26425   0.51389   0.08281   0.00000  Uiso   1.00
I18    I     0.50020   0.77775   0.08327   0.00000  Uiso   1.00
I19    I     0.03243   0.55082   0.56382   0.00000  Uiso   1.00
Pb20   Pb    0.51874   0.52381   0.04154   0.00000  Uiso   1.00
I21    I     0.76434   0.50039   0.08313   0.00000  Uiso   1.00
I22    I     1.00005   0.77821   0.08329   0.00000  Uiso   1.00
I23    I     0.54152   0.55533   0.55570   0.00000  Uiso   1.00
B24    B     0.21203   0.20852   0.60671   0.00000  Uiso   1.00
N25    N     0.25284   0.23329   0.38257   0.00000  Uiso   1.00
H26    H     0.32039   0.27874   0.38866   0.00000  Uiso   1.00
H27    H     0.20128   0.27316   0.28869   0.00000  Uiso   1.00
H28    H     0.27184   0.16647   0.30406   0.00000  Uiso   1.00
H29    H     0.27245   0.16106   0.70851   0.00000  Uiso   1.00
H30    H     0.16834   0.27918   0.67923   0.00000  Uiso   1.00
N31    N     0.79582   0.73467   0.54550   0.00000  Uiso   1.00
N32    N     0.74638   0.74643   0.34413   0.00000  Uiso   1.00
H33    H     0.77569   0.81382   0.26937   0.00000  Uiso   1.00
H34    H     0.66746   0.75590   0.36262   0.00000  Uiso   1.00
H35    H     0.75465   0.68256   0.24598   0.00000  Uiso   1.00
H36    H     0.75663   0.67336   0.61988   0.00000  Uiso   1.00
H37    H     0.86981   0.71052   0.51810   0.00000  Uiso   1.00
N38    N     0.29517   0.72959   0.56264   0.00000  Uiso   1.00
N39    N     0.24887   0.74736   0.35995   0.00000  Uiso   1.00
H40    H     0.27583   0.81871   0.29650   0.00000  Uiso   1.00
H41    H     0.16935   0.75246   0.37501   0.00000  Uiso   1.00
H42    H     0.26134   0.68794   0.25275   0.00000  Uiso   1.00
H43    H     0.26121   0.66118   0.62066   0.00000  Uiso   1.00
H44    H     0.37210   0.71515   0.53759   0.00000  Uiso   1.00
loop_
_geom_bond_atom_site_label_1
_geom_bond_atom_site_label_2
_geom_bond_distance
_geom_bond_site_symmetry_2
_ccdc_geom_bond_type
Pb1    I2      3.143   .     S
Pb1    I6      3.390   1_455 S
Pb1    I22     3.241   1_445 S
Pb1    I7      3.241   1_455 S
Pb1    I4      3.438   .     S
Pb1    I4      3.236   1_554 S
I2     Pb5     3.309   .     S
I3     Pb20    3.176   .     S
I3     Pb5     3.300   .     S
I4     Pb1     3.236   1_556 S
Pb5    I6      3.228   .     S
Pb5    I18     3.184   1_545 S
Pb5    I8      3.339   .     S
Pb5    I8      3.120   1_554 S
I6     Pb1     3.390   1_655 S
I7     Pb16    3.198   1_655 S
I7     Pb1     3.241   1_655 S
I8     Pb5     3.120   1_556 S
N9     N10     1.448   .     S
N9     H14     1.035   .     S
N9     H15     1.035   .     S
N10    H11     1.048   .     S
N10    H12     1.046   .     S
N10    H13     1.057   .     S
Pb16   I17     3.181   .     S
Pb16   I21     3.340   1_455 S
Pb16   I7      3.198   1_455 S
Pb16   I22     3.291   1_455 S
Pb16   I19     3.353   .     S
Pb16   I19     3.125   1_554 S
I17    Pb20    3.316   .     S
I18    Pb5     3.184   1_565 S
I18    Pb20    3.306   .     S
I19    Pb16    3.125   1_556 S
Pb20   I21     3.222   .     S
Pb20   I23     3.354   .     S
Pb20   I23     3.161   1_554 S
I21    Pb16    3.340   1_655 S
I22    Pb1     3.241   1_665 S
I22    Pb16    3.291   1_655 S
I23    Pb20    3.161   1_556 S
B24    N25     1.564   .     S
B24    H29     1.194   .     S
B24    H30     1.194   .     S
N25    H26     1.039   .     S
N25    H27     1.040   .     S
N25    H28     1.045   .     S
N31    N32     1.449   .     S
N31    H36     1.036   .     S
N31    H37     1.037   .     S
N32    H33     1.046   .     S
N32    H34     1.044   .     S
N32    H35     1.057   .     S
N38    N39     1.449   .     S
N38    H43     1.036   .     S
N38    H44     1.037   .     S
N39    H40     1.048   .     S
N39    H41     1.042   .     S
N39    H42     1.059   .     S
