# Supplementary material for: A‐Site Cation Replacement of Hydrazinium Lead Iodide Perovskites by Borane Ammonium Ions: A DFT Calculation
Source: ChemistryOpen. 2023 Dec 4;13(1):e202300207. doi: 10.1002/open.202300207 (PMC10784623; doi:10.1002/open.202300207)
Supplement: Supplementary file 1 — Supporting Information [file OPEN-13-e202300207-s001.zip › HBPI50.cif]

data_HBPI50
_audit_creation_date              2023-09-30
_audit_creation_method            'Materials Studio'
_symmetry_space_group_name_H-M    'P1'
_symmetry_Int_Tables_number       1
_symmetry_cell_setting            triclinic
loop_
_symmetry_equiv_pos_as_xyz
  x,y,z
_cell_length_a                    12.9124
_cell_length_b                    12.8167
_cell_length_c                    6.5306
_cell_angle_alpha                 89.2812
_cell_angle_beta                  90.8616
_cell_angle_gamma                 92.6881
loop_
_atom_site_label
_atom_site_type_symbol
_atom_site_fract_x
_atom_site_fract_y
_atom_site_fract_z
_atom_site_U_iso_or_equiv
_atom_site_adp_type
_atom_site_occupancy
Pb1    Pb    0.02858   0.03106   0.04360   0.00000  Uiso   1.00
I2     I     0.26415  -0.00017   0.08360   0.00000  Uiso   1.00
I3     I     0.50016   0.27784   0.08344   0.00000  Uiso   1.00
I4     I     0.07395   0.07865   0.56485   0.00000  Uiso   1.00
Pb5    Pb    0.51772   0.02507   0.03137   0.00000  Uiso   1.00
I6     I     0.76507   0.01360   0.08255   0.00000  Uiso   1.00
I7     I     1.00010   0.27818   0.08372   0.00000  Uiso   1.00
I8     I     0.52796   0.04166   0.55555   0.00000  Uiso   1.00
N9     N     0.78425   0.23346   0.57509   0.00000  Uiso   1.00
N10    N     0.74396   0.24827   0.36902   0.00000  Uiso   1.00
H11    H     0.77447   0.31877   0.30744   0.00000  Uiso   1.00
H12    H     0.66361   0.25484   0.37233   0.00000  Uiso   1.00
H13    H     0.75831   0.18689   0.26784   0.00000  Uiso   1.00
H14    H     0.74466   0.16780   0.63365   0.00000  Uiso   1.00
H15    H     0.86128   0.21593   0.56192   0.00000  Uiso   1.00
Pb16   Pb    0.02912   0.52991   0.03584   0.00000  Uiso   1.00
I17    I     0.26528   0.51212   0.08329   0.00000  Uiso   1.00
I18    I     0.50040   0.77772   0.08348   0.00000  Uiso   1.00
I19    I     0.06920   0.58327   0.55608   0.00000  Uiso   1.00
Pb20   Pb    0.52019   0.52668   0.02430   0.00000  Uiso   1.00
I21    I     0.76488   0.50047   0.08328   0.00000  Uiso   1.00
I22    I     0.99978   0.77825   0.08347   0.00000  Uiso   1.00
I23    I     0.54172   0.55531   0.55551   0.00000  Uiso   1.00
B24    B     0.21223   0.71186   0.60180   0.00000  Uiso   1.00
N25    N     0.25208   0.74271   0.38365   0.00000  Uiso   1.00
H26    H     0.31974   0.78939   0.39682   0.00000  Uiso   1.00
H27    H     0.20065   0.78474   0.29507   0.00000  Uiso   1.00
H28    H     0.27163   0.67843   0.29731   0.00000  Uiso   1.00
H29    H     0.27327   0.66158   0.69404   0.00000  Uiso   1.00
H30    H     0.17074   0.78133   0.68337   0.00000  Uiso   1.00
B31    B     0.21413   0.21044   0.60960   0.00000  Uiso   1.00
N32    N     0.25860   0.23513   0.39160   0.00000  Uiso   1.00
H33    H     0.32755   0.28002   0.40336   0.00000  Uiso   1.00
H34    H     0.20954   0.27658   0.29673   0.00000  Uiso   1.00
H35    H     0.27724   0.16822   0.31270   0.00000  Uiso   1.00
H36    H     0.27342   0.16359   0.71355   0.00000  Uiso   1.00
H37    H     0.17028   0.28187   0.67880   0.00000  Uiso   1.00
N38    N     0.79768   0.74186   0.55430   0.00000  Uiso   1.00
N39    N     0.74883   0.74791   0.35357   0.00000  Uiso   1.00
H40    H     0.77701   0.81554   0.27780   0.00000  Uiso   1.00
H41    H     0.66899   0.75478   0.36883   0.00000  Uiso   1.00
H42    H     0.75935   0.68246   0.26050   0.00000  Uiso   1.00
H43    H     0.76102   0.67889   0.62858   0.00000  Uiso   1.00
H44    H     0.87396   0.72374   0.53142   0.00000  Uiso   1.00
loop_
_geom_bond_atom_site_label_1
_geom_bond_atom_site_label_2
_geom_bond_distance
_geom_bond_site_symmetry_2
_ccdc_geom_bond_type
Pb1    I2      3.093   .     S
Pb1    I6      3.412   1_455 S
Pb1    I22     3.252   1_445 S
Pb1    I7      3.220   1_455 S
Pb1    I4      3.502   .     S
Pb1    I4      3.235   1_554 S
I2     Pb5     3.298   .     S
I3     Pb20    3.207   .     S
I3     Pb5     3.280   .     S
I4     Pb1     3.235   1_556 S
Pb5    I6      3.216   .     S
Pb5    I18     3.182   1_545 S
Pb5    I8      3.433   .     S
Pb5    I8      3.116   1_554 S
I6     Pb1     3.412   1_655 S
I7     Pb16    3.242   1_655 S
I7     Pb1     3.220   1_655 S
I8     Pb5     3.116   1_556 S
N9     N10     1.449   .     S
N9     H14     1.036   .     S
N9     H15     1.035   .     S
N10    H11     1.047   .     S
N10    H12     1.045   .     S
N10    H13     1.058   .     S
Pb16   I17     3.079   .     S
Pb16   I21     3.433   1_455 S
Pb16   I7      3.242   1_455 S
Pb16   I22     3.242   1_455 S
Pb16   I19     3.500   .     S
Pb16   I19     3.243   1_554 S
I17    Pb20    3.316   .     S
I18    Pb5     3.182   1_565 S
I18    Pb20    3.268   .     S
I19    Pb16    3.243   1_556 S
Pb20   I21     3.210   .     S
Pb20   I23     3.499   .     S
Pb20   I23     3.094   1_554 S
I21    Pb16    3.433   1_655 S
I22    Pb1     3.252   1_665 S
I22    Pb16    3.242   1_655 S
I23    Pb20    3.094   1_556 S
B24    N25     1.562   .     S
B24    H29     1.193   .     S
B24    H30     1.195   .     S
N25    H26     1.039   .     S
N25    H27     1.039   .     S
N25    H28     1.047   .     S
B31    N32     1.566   .     S
B31    H36     1.194   .     S
B31    H37     1.196   .     S
N32    H33     1.040   .     S
N32    H34     1.039   .     S
N32    H35     1.045   .     S
N38    N39     1.449   .     S
N38    H43     1.035   .     S
N38    H44     1.036   .     S
N39    H40     1.046   .     S
N39    H41     1.045   .     S
N39    H42     1.057   .     S
